# Supplementary material for: Deciphering caveolar functions by syndapin III KO-mediated impairment of caveolar invagination
Source: eLife. 2017 Dec 5;6:e29854. doi: 10.7554/eLife.29854 (PMC5716666; doi:10.7554/eLife.29854)
Supplement: Figure 1—source data 1. [file elife-29854-fig1-data1.xlsx]

## Sheet: Fig.1_l
	Female	Male
+/+	112	104
+/-	216	229
-/-	116	117

## Sheet: Fig.1_q
PM	intracellular
0.66	0.03
0.6	0.07
0.49	0.06
0.61	0.02
0.61	0.06
0.42	0.09
0.44	0.07
0.51	0.06
0.23	0.03
0.56	0.04
0.51	0.04
0.49	0.05
0.49	0.05
0.44	0.09
0.59	0.03
0.51	0.06
0.65	0.02
0.65	0.04
0.42	0.04
0.39	0.07
0.44
0.34	-0.01
0.3	0.06
0.26	0.02
0.58	0
0.42	0
0.37	0.01
0.26	0
0.63	0.01
0.64	0.03
	0.01
0.42	0.03
0.13	0.01
0.2	0.03
0.22	0.01
0.09	0.01
0.2	0.01
0.28	0.03
0.22	0.03
0.12	0.05
0.52	0.03
0.17
0.3	0.02
0.43	0.02
0.13	0.02
0.24	0.05
0.25	0.04
0.32	0.02
0.34	0.01
0.48	0.01
0.3	0.01
0.45	0
0.11	0.04
0.21	0.06
0.16	0.02
0.37	0
0.42	0.03
0.29	0.04
0.37	0.05
0.27	0.03
0.44	0.02
	0.02
0.31
0.28
0.19
0.23
0.37
0.33
0.45
0.37
0.38
0.5
0.12
0.18
0.41
0.39
0.27
0.31
0.28
0.5
0.31
0.25
0.44
0.55
0.31
0.21
0.51
0.42
0.49
0.36
0.45
0.19
0.53	0.39
0.33	0.02
0.44	0.03
0.28	0.05
0.42	0.01
0.37	0
0.4	0.02
0.33	0.01
0.23	0.14
0.31	0.12
0.56	0.07
0.49	0.04
0.29	0.01
0.39	0.04
0.44	0.03
0.32	0.08
0.5	0.02
0.29	0.03
0.3	0.02
0.33	0.07
0.4
0.36	0.03
0.4	0.01
0.51	0.03
0.63	0
0.45	0.04
0.65	0.06
0.33	0.01
0.39	0.03
0.4	0.02
	0
0.58	0.11
0.29	0.02
0.62	0.04
0.41	0.01
0.45	0.02
0.73	0.04
0.59	0.02
0.46	0.08
0.45	0.03
0.39	0.02
0.73
0.67
0.49
0.54
0.5
0.7
0.63
0.64
0.58
0.75
0.59
0.52
0.69
0.21
0.65
0.75
0.61
0.55
0.62
0.48
0.86	0.06
0.81	0.06
0.46	0.04
0.82	0.1
0.85	0.15
0.85	0.07
0.86	0.07
0.84	0.02
0.76	0.07
0.86	0.07
0.88	0.11
0.7	0.09
0.74	0.11
0.57	0.16
0.72	0.09
0.67	0.06
0.89	0.06
0.92	0.13
0.67	0.05
0.68	0.1
0.79
0.75	0.08
0.75	0.19
0.51	0.12
0.86	0.08
0.54	0.08
0.55	0.08
0.42	0.06
0.66	0.06
0.77	0.14
	0.05
0.72	0.25
0.67	0
0.64	0.05
0.84	0.21
0.85	0.13
0.85	0.1
0.64	0.22
0.86	0.12
0.82	0.08
0.82	0.09
0.86
0.92	0.17
0.75	0.11
0.61	0.08
0.89	0.14
0.7	0.07
0.89	0.31
0.91	0.11
0.84	0.04
0.67	0.06
0.74	0.19
0.81	0.35
0.6	0.37
0.72	0.4
0.87	0.3
0.85	0.21
0.76	0.24
0.82	0.21
0.76	0.45
0.69	0.34
	0.4
0.93
0.93
0.92
0.82
0.67
0.71
0.95
0.81
0.81
0.78
0.44
0.88
0.85
0.77
0.59
0.9
0.8
0.92
0.86
0.64
0.89
0.76
0.76
0.75
0.88
0.78
0.7
0.9
0.81
0.72
