# Supplementary material for: Deciphering caveolar functions by syndapin III KO-mediated impairment of caveolar invagination
Source: eLife. 2017 Dec 5;6:e29854. doi: 10.7554/eLife.29854 (PMC5716666; doi:10.7554/eLife.29854)
Supplement: Figure 2—source data 1. [file elife-29854-fig2-data1.xlsx]

## Sheet: Fig.2_c
WT	KO
0.869565	0
0.980392	0
1.53846	0
1.11111	0
4.61538	0.476191
1.57895	1.11111
0.769231	0
3.68421	0
	0.483092
	1.66667
	0
	0
	0

## Sheet: Fig.2_f
heart	syndapin II
	mean	SD
WT	1	0.101382
KO	1.00376	0.0874848

## Sheet: Fig.2_h
muscle	syndapin II
	mean	SD
WT	1	0.0563095
KO	0.970292	0.0784373
