# Supplementary material for: Deciphering caveolar functions by syndapin III KO-mediated impairment of caveolar invagination
Source: eLife. 2017 Dec 5;6:e29854. doi: 10.7554/eLife.29854 (PMC5716666; doi:10.7554/eLife.29854)
Supplement: Figure 3—source data 1. [file elife-29854-fig3-data1.xlsx]

## Sheet: Fig.3_f
WT	KO	E-face	Ice
0.694444	0	0	0.308642
13.8889	0.694444	0.617284	0.308642
8.64198	0	0	0.308642
2.77778	0	0	0
1.92901	0	0	0
0.694444	0.308642	0.308642	0
9.02778	0.308642
1.38889	0
8.33333	0.308642
11.8056	0
5.78704	0.162037
5.90628	0.236989
5.90628	0.0749424
1.86773

## Sheet: Fig.3_g
WT	E-face	Ice
11.8056	0.308642	0.308642
12.5	0	0
5.55556	0	0
2.08333	0	0.308642
17.3611	0.308642	0
8.33333	0	0
8.33333
7.63889
11.8056
19.4444
11.5741
5.24691
16.358
20.0617
12.037
5.55556
14.8148
19.4444
10.1852
4.32099

## Sheet: Fig.3_j
CDMC	The count of caveolae/invaginated structures is independent of cav3 labelling				Syndapin III positive invag. Structure					Syndapin III and Caveolin 3 positive invagi. Structure
wt nr.	deep	shallow	invag.struct.	total	deep	shallow	flat	invag structure	total	deep	shallow	flat	invag structure	total
53_CDMC_WT_Cav3_10_Sdp3_1502	6	2	2	10	0	0	1	0	1	0	0	0	0	0
53_CDMC_WT_Cav3_10_Sdp3_1504	5	3	0	8	2	3	1	0	5	0	0	0	0	0
53_CDMC_WT_Cav3_10_Sdp3_1506	7	3	2	12	3	3	1	0	7	2	1	1	0	4
53_CDMC_WT_Cav3_10_Sdp3_1508	2	0	2	4	1	0	0	0	1	0	0	0	0	0
53_CDMC_WT_Cav3_10_Sdp3_1510	1	0	2	3	0	0	1	0	1	0	0	0	0	0
53_CDMC_WT_Cav3_10_Sdp3_1512	1	1	2	4	0	1	0	0	1	0	0	0	0	0
53_CDMC_WT_Cav3_10_Sdp3_1514	2	2	0	4	2	2	0	0	3	2	2	0	0	4
53_CDMC_WT_Cav3_10_Sdp3_1516	3	0	0	3	1	0	0	0	1	1	0	0	0	1
53_CDMC_WT_Cav3_10_Sdp3_1518	2	2	1	5	2	0	1	1	4	2	1	1	0	5
53_CDMC_WT_Cav3_10_Sdp3_1520	5	1	0	6	5	1	4	0	10	3	1	0	0	4
53_CDMC_WT_Cav3_10_Sdp3_1522	1	0	0	1	1	0	1	0	2	1	0	0	0	1
406_CDMC_WT_aCav3_10_aSdp3_15_01	2	2	0	4	2	2		0	4	2	1	0	0	3
406_CDMC_WT_aCav3_10_aSdp3_15_03	2	4	0	6	2	1	2	0	3	1	1	2	0	2
406_CDMC_WT_aCav3_10_aSdp3_15_05	2	3	0	5	2	3		0	5	2	3		0	5
406_CDMC_WT_aCav3_10_aSdp3_15_07	1	0	3	4	1	0		1	2	1	0	0	0	1
406_CDMC_WT_aCav3_10_aSdp3_15_09	1	1	0	2	1	0		1	1	1	0	0	0	1
406_CDMC_WT_aCav3_10_aSdp3_15_11	2	1	0	3	0	1		0	1	0	1	0	0	1
406_CDMC_WT_aCav3_10_aSdp3_15_13	1	0	0	1	1	0		1	1	1	0	0	0	1
406_CDMC_WT_aCav3_10_aSdp3_15_15	2	2	1	5	0	1		0	1	0	1	0	0	1
406_CDMC_WT_aCav3_10_aSdp3_15_17	1	0	1	2	1	0		1	2	1	0	0	0	1
Bilder n=20	49	27	16	92					56					35

## Sheet: Fig.3_k
WT	KO
140.094	41.5094
93.3962	46.6981
0	20.7547
46.6981	0
129.717	0
46.6981	0
93.3962	0
93.3962	0
93.3962	20.7547
233.491	20.7547
129.717	64.2857
128.571	0
128.571	0
128.571	0
64.2857	64.2857
64.2857	0
128.571	64.2857
64.2857	64.2857
128.571	128.571
64.2857	0

## Sheet: Fig.3_l
WT	KO
141.429	125.714
141.429	282.857
251.429	125.714
0	424.286
0	141.429
0	125.714
141.429	188.571
0	62.8571
282.857	62.8571
141.429	62.8571
0	0
150	75
300	75
225	150
0	0
0	75
75	150
0	150
150	150
0	75

## Sheet: Fig.3_m
WT	KO
0.680735	0
0	0.680272
0.305064	0
0.680735	0
1.71527	0
0.680735	0
0	0.304878
0	0
0.680735	0
0	0
0
	0
0	0.304878
0	0.304878
0	0
0.305064	0
0	0
0	0.304878
0	0
0	0
0.305064	0.304878

## Sheet: Fig.3_n
WT	KO
54.8173	131.561
10.9635	65.7807
4.87265	0
0	0
243.632	0
87.7076	0
120.598	0
87.7076	9.74529
164.452	19.4906
142.525	24.3632
182.724	14.4
21.6	0
93.6	0
144	0
158.4	50.4
72	0
136.8	86.4
151.2	0
50.4	50.4
72	57.6

## Sheet: Fig.3_o
WT	KO
111.531	233.267
118.091	406.759
52.4851	160.371
19.6819	124.652
164.016	111.531
78.7276	84.5593
78.7276	142.876
72.167	93.3068
111.531	43.7376
183.698	67.0643
109.344	5.14286
43.7143	90
136.286	133.714
167.143	66.8571
100.286	169.714
46.2857	141.429
123.429	151.714
162	120.857
84.8571	97.7143
36	72

## Sheet: Fig.3_p
WT	KO
4	6
6	9
6	14
5	7
8	5
8	11
4	4
4	9
8	5
4	5
9	10
4	10
6	6
10	18
21	6
11	7
8	12
4	4
6	7
11	6
7	5
8	5
11	4
9	7
10	4
9	5
5	4
23	5
7	4
10	7
4	4
9	5
9	5
7	5
5	7
6	4
8	4
4	4
7	6
7	4
5	4
6	6
3	4
6	4
15	6
10	4
5	10
7	10
9	5
7	7
	5
	4
	6
	8
	4
	7
	6
	8
	9
	10
	4
	4
	6
	11
	12
	8
	9
	9
	8
	5
	7
	9
	9
	8
	9
	6
	5
	5
	12
	5
	14
	10
	6
	15
	9
	4
	4
	8
	5
	5
	5
	5
	4
	8
	4
	7
	5
	15
	6
	8
	8
	12
	6
	4
	4
	11
	8
