# Supplementary material for: Deciphering caveolar functions by syndapin III KO-mediated impairment of caveolar invagination
Source: eLife. 2017 Dec 5;6:e29854. doi: 10.7554/eLife.29854 (PMC5716666; doi:10.7554/eLife.29854)
Supplement: Figure 4—source data 1. [file elife-29854-fig4-data1.xlsx]

## Sheet: Fig.4_a
heart	Cavin-1
	mean	SD
WT	1	0.0927745
KO	0.950987	0.0622063

## Sheet: Fig.4_b
muscle	Cavin-1
	mean	SD
WT	1	0.0835499
KO	1.04902	0.081678

## Sheet: Fig.4_d
heart	WT			KO
	mean	SD		mean	SD
caveolin1	1	0.097		0.9432	0.077
caveolin3	1	0.062		0.74	0.055
cavin2	1	0.141747		1.00443	0.169702
cavin3	1	0.100427		0.972704	0.100884
cavin4	1	0.0782836		1.00667	0.0508905

## Sheet: Fig.4_f
muscle	WT			KO
	mean	SD		mean	SD
caveolin1	1	0.07		1.06792	0.11
caveolin3	1	0.08		0.81	0.06
cavin2	0.999992	0.0499203		0.944836	0.0657585
cavin3	1	0.0550199		1.02768	0.0690026
cavin4	1	0.08639		0.974791	0.055505

## Sheet: Fig.4_i
WT	KO
124.062	106.562
131.562	112.812
50.9375	87.1875
102.5	94.0625
62.1875	110.938
59.6875	85.3125
65.625	66.5625
45	122.188
56.5625	125.625
43.125	63.125
79.0625	104.375
73.75	85.3125
66.875	97.8125
78.75	96.5625
64.0625	93.4375
64.375	89.0625
62.5	96.5625
80.3125	87.1875
44.0625	69.0625

## Sheet: Fig.4_j
WT	KO
5	5
4	8
5	4
5	6
6	4
6	8
4	14
5	5
5	4
6	4
4	6
4	5
5	13
4	10
5	5
4	9
4	5
4	5
4	9
6	5
5	9
4	6
4	6
7	4
4	5
5	6
5	8
4	4
4	9
5	7
4	5
6	14
4	13
5	4
7	8
7	4
9	6
5	7
6	8
5	8
4	10
4	7
4	4
4	4
10	6
8	6
4	4
5	9
5	5
6	7
4	6
6	8
5	5
4	9
5	5
6	8
4	4
5	4
5	10
4	13
6	4
6	7
4	5
6	5
4	9
7	5
4	6
4	5
7	8
4	7
6	4
5	6
6	6
4	9
7	4
4	5
7	4
1	4
4	7
4	7
4	8
6	6
4	6
4	4
5	7
4	6
4	9
5	6
4	6
5	11
4	5
4	7
5	5
4	11
4	5
4	11
5	4
7	10
6	5
6	9
4	11
4	4
4	5
5	10
4	5
4	5
9	5
5	6
6	8
4	9
4	6
6	16
6	6
5	7
6	4
7	7
6	5
4	6
5	6
4	4
5	5
4	5
7	4
5	8
5	4
4	9
9	4
9	7
4	8
6	5
4	4
4	4
7	7
5	12
4	7
4	7
7	4
4	4
4	8
5	5
4	13
5	5
9	9
5	6
6	5
5	5
4	8
6	8
4	5
5	5
6	5
6	4
7	6
4	5
7	11
6	5
5	5
5	8
4	6
4	5
6	6
10	5
4	5
5	6
4	6
4	5
5	8
5	6
6	7
5	7
5	4
6	13
6	5
6	8
4	10
5	4
5	12
6	6
7	9
5	5
5	14
9	8
4	7
6	6
5	6
7	11
5	4
7	9
4	6
4	10
8	6
6	4
7	5
4	4
5	5
7	7
5	5
6	4
7	4
6	6
6	5
4	6
5	16
6	8
4	5
5	9
4	6
9	4
4	23
6	5
5	4
4	15
5	6
4	6
6	3
5	7
4	4
7	7
6	5
4	5
5	4
5	6
7	6
11	6
5	6
5	9
7	6
11	7
5	5
5	10
7	4
11	1
	5
	9
	7
	8
	5
	4
	9
	16
	8
	8
	4
	4
	8
	13
	27
	5
	6
	7
	8
	5
	5
	6
	4
	6
	14
	9
	5
	7
	5
	4
	4
	5
	8
	2
	4
	5
	4
	10
	4
	5
	6
	7
	4
	6
	7
	6
	5
	9
	5
	9
	11
	24
	5
	7
	11
	8
	5
	8
	9
	6
	8
	12
	7
	6
	6
	10
	6
	7
	10
	9
	4
	10
	5
	12
	4
	6
	4
	8
	7
	8
	5
	8
	9
	7
	11
	13
	7
	9
	5
	4
	4
	6
	5
	6
	4
	6
	4
	8
	8
	9
	5
	6
	8
	8
	5
	8
	5
	7
	4
	8
	4
	4
	4
	6
	6
	6
	6
	6
	5
	5
	5
	5
	6
	6
	7
	6
	8
	5
	5
	9
	5
	10
	1
	5
	7
	6
	17
	5
	7
	5
	6
	4
	7
	5
	5
	5
	5
	6
	0
	8
	7
	7
	5
	4
	15
	5
	8
	4
	4
	3
	5
	7
	4
	11
	8
	6
	6
	6
	6
	5
	8
	6
	7
	6
	5
	5
	6
	6
	14
	5
	7
	4
	6
	9
	5
	7
	4
	5
	11
	9
	6
	9
	7
	4
	4
	11
	5
	6
	4
	35
	5
	5
	5
	5
	4
	8
	5
	8
	9
	6
	9
	5
	4
	10
	5
	5
	5
	5
	6
	6
	11
	20
	5
	4
	7
	5
	8
	7
	5
	5
	6
	5
	7
	4
	12
	7
	6
	4
	5
	6
	7
	5
	6
	7
	7
	4

## Sheet: Fig.4_k
WT	KO
2.04082	8.4058
0.869565	7.53623
2.31884	9.56522
2.31884	6.95652
6.80272	7.82609
1.73913	5.21739
13.6054	6.95652
5.21739	9.56522
3.76812	9.27536
3.47826	3.47826
0.869565	7.82609
1.73913	7.24638
1.15942	8.11594
1.44928	8.98551
2.02899	6.95652
6.95652	7.24638
6.08696	6.37681
3.47826	6.37681
2.89855
4.05797
5.21739
6.95652
0
3.47826
5.7971
6.08696
1.15942
0.869565
3.47826
2.89855
2.89855
2.31884
2.89855

## Sheet: Fig.4_l
WT	KO
33.3333	62.069
66.6667	61.5385
75	57.5758
88.8889	66.6667
60	66.6667
66.6667	61.1111
40	79.1667
68.421	78.7879
46.1538	68.75
66.6667	58.3333
0	62.963
0	80
75	75
40	74.1936
14.2857	75
50	72
52.3809	63.6364
50	81.8182
50
64.2857
44.4444
50
100
25
35
61.9048
100
33.3333
58.3333
50
70
75
50
