# Supplementary material for: Deciphering caveolar functions by syndapin III KO-mediated impairment of caveolar invagination
Source: eLife. 2017 Dec 5;6:e29854. doi: 10.7554/eLife.29854 (PMC5716666; doi:10.7554/eLife.29854)
Supplement: Figure 5—source data 1. [file elife-29854-fig5-data1.xlsx]

## Sheet: Fig.5_d
GST-Syndapin III		Syndapin III fl		GST-Syndapin III
0.15		0.078		50	0	0
0.087		0.09		55	0	0
0.086		0.071		60	1	2
0.087		0.076		65	2	4
0.085		0.088		70	2	4
0.106		0.072		75	8	16
0.1		0.059		80	6	12
0.079		0.073		85	11	22
0.088		0.092		90	11	22
0.122		0.072		95	2	4
0.081		0.08		100	3	6
0.087		0.081		105	1	2
0.099		0.078		110	1	2
0.081		0.086		115	0	0
0.074		0.077		120	0	0
0.078		0.085		>120	2	4
0.082		0.093			50	100
0.073		0.081
0.085		0.086
0.083		0.111		Syndapin III fl
0.07		0.075		50		0
0.066		0.09		55		0
0.079		0.077		60	1	2.63158
0.072		0.071		65	0	0
0.085		0.072		70	1	2.63158
0.071		0.076		75	8	21.0526
0.086		0.078		80	8	21.0526
0.088		0.07		85	7	18.4211
0.079		0.089		90	8	21.0526
0.085		0.086		95	4	10.5263
0.088		0.088		100	0	0
0.096		0.092		105	0	0
0.092		0.088		110	0	0
0.059		0.078		115	1	0
0.065		0.081		120	0	0
0.078		0.094		>120	0	0
0.079		0.089			38	97.3684
0.073		0.073
0.071
0.074		0.0814737
0.065
0.093
0.081
0.088
0.073
0.081
0.102
0.072
0.085
0.09
0.08398
50		38

## Sheet: Fig.5_e
GST-Sdp III	Sdp III
150	78
87	90
86	71
87	76
85	88
106	72
100	59
79	73
88	92
122	72
81	80
87	81
99	78
81	86
74	77
78	85
82	93
73	81
85	86
83	111
70	75
66	90
79	77
72	71
85	72
71	76
86	78
88	70
79	89
85	86
88	88
96	92
92	88
59	78
65	81
78	94
79	89
73	73
71
74
65
93
81
88
73
81
102
72
85
90
