# Supplementary material for: Deciphering caveolar functions by syndapin III KO-mediated impairment of caveolar invagination
Source: eLife. 2017 Dec 5;6:e29854. doi: 10.7554/eLife.29854 (PMC5716666; doi:10.7554/eLife.29854)
Supplement: Figure 6—source data 1. [file elife-29854-fig6-data1.xlsx]

## Sheet: Fig.6_h
heart	WT			KO
F4+F5	72.1392	20.0464	67.4534	0	0.748679	4.95893
F6+F7	1.27277	26.712	13.1429	47.3154	66.0305	51.1409
F8+F9	25.8991	53.2416	14.1366	52.6846	33.2208	43.9002

## Sheet: Fig.6_i
	WT									KO
F3+F4	9.72631	2.68176	47.9719	4.88506	7.52618	14.1217	32.1365	0	28.2148	0	0.659307	0	0	4.09357	0	0	0	17.3144
F5+F6	26.2737	31.0489	8.36899	32.3276	36.2565	1.1886	0	35.3017	3.03841	52.5211	27.2002	26.9002	36.2445	25.7713	35.4486	18.4294	54.7725	29.247
F7+F8	20.0421	45.59	39.7399	62.7874	56.2173	80.5256	62.6813	63.699	47.3665	46.2116	58.755	36.616	63.7555	70.1351	64.5514	81.5706	40.0737	63.0437

## Sheet: Fig.6_suppl_a
heart	WT			KO
F4+F5	72.1392	20.0464	67.4534	0	0.748679	4.95893

## Sheet: Fig.6_suppl_b
heart	WT			KO
F6+F7	1.27277	26.712	13.1429	47.3154	66.0305	51.1409

## Sheet: Fig.6_suppl_c
muscle	WT									KO
F3+F4	9.72631	2.68176	47.9719	4.88506	7.52618	14.1217	32.1365	0	28.2148	0	0.659307	0	0	4.09357	0	0	0	17.3144

## Sheet: Fig.6_suppl_d
muscle	WT									KO
F5+F6	26.2737	31.0489	8.36899	32.3276	36.2565	1.1886	0	35.3017	3.03841	52.5211	27.2002	26.9002	36.2445	25.7713	35.4486	18.4294	54.7725	29.247
