# Supplementary material for: Deciphering caveolar functions by syndapin III KO-mediated impairment of caveolar invagination
Source: eLife. 2017 Dec 5;6:e29854. doi: 10.7554/eLife.29854 (PMC5716666; doi:10.7554/eLife.29854)
Supplement: Figure 7—source data 1. [file elife-29854-fig7-data1.xlsx]

## Sheet: Fig.7_b
	WT												KO
phospho ERK 1/2	1.09292	0.735878	0.651998	0.786784	1.57505	1.15737	1.89166	0.56205	0.806014	1.03268	0.739174	0.968421	0.375679	0.662725	0.854017	0.527046	0.636161	0.467215	1.20919	0.829772	2.52963	1.28122	1.11432	0.913987
ERK 1/2	1.16579	1.10214	0.45113	0.588281	1.1327	1.55996	1.71272	1.04808	1.01165	0.82679	0.699258	0.701505	0.315572	0.705074	0.568546	0.340342	0.850929	0.296176	1.22246	2.08568	1.17459	1.32478	0.953891	1.04569
phospho ERK 1/2 /ERK 1/2	1.06667	1.49772	0.69192	0.747703	0.719151	1.34784	0.554054	1.79992	1.02578	0.677132	0.949038	1.03261	0.840005	1.0639	0.665731	0.645754	1.3376	0.633918	1.72486	1.41556	0.523703	0.744516	0.938411	0.992331

## Sheet: Fig.7_h
	WT			KO
	mean	SEM	N	mean	SEM	N
dsytrophin	1	0.090379	6	0.942467	0.0859532	6
b-dsytroglycan	1	0.108044	6	0.94058	0.0720665	6

## Sheet: Fig.7_j
	WT			KO
	mean	SEM	N	mean	SEM	N
dsytrophin	1	0.0946495	6	1.08967	0.0817258	6
b-dsytroglycan	0.999999	0.109078	6	0.949639	0.0828911	6
