# Supplementary material for: Deciphering caveolar functions by syndapin III KO-mediated impairment of caveolar invagination
Source: eLife. 2017 Dec 5;6:e29854. doi: 10.7554/eLife.29854 (PMC5716666; doi:10.7554/eLife.29854)
Supplement: Figure 8—source data 1. [file elife-29854-fig8-data1.xlsx]

## Sheet: Fig.8_c
Iso	Hypo
204.487	0
18.5897	0
37.1795	0
92.9487	0
167.308	0
260.256	37.1795
204.487	0
55.7692	0
18.5897	0
92.9487	0
18.5897	18.5897
18.5897	18.5897
37.1795	0
427.564	0
185.897	18.5897
37.1795	18.5897
111.538	18.5897
130.128	111.538
37.1795	0
0	18.5897
0
74.359
74.359
37.1795
74.359
130.128
55.7692
148.718
148.718
56	56
28	56
84	112
196	0
168	0
112	140
168	84
140	0
28	28
56	56
112	28
84	0
84	112
84	28
	0
	0

## Sheet: Fig.8_d
Iso	Hypo
80.5556	0
0	0
80.5556	0
0	0
80.5556	0
80.5556	0
161.111	0
161.111	0
0	0
0	0
0	0
0	0
0	0
241.667	0
322.222	80.5556
80.5556	80.5556
80.5556	0
80.5556	241.667
0	80.5556
80.5556	241.667
322.222
80.5556
0
80.5556
322.222
80.5556
80.5556
0
402.778
155.556	155.556
311.111	311.111
0	0
0	0
311.111	155.556
0	311.111
155.556	155.556
155.556	311.111
0	0
311.111	155.556
0	311.111
0	466.667
0	155.556
0	311.111
	0
	0

## Sheet: Fig.8_e
Iso	Hypo
72.7086	98.9314
3.57583	71.5166
36.9503	293.218
69.1328	88.2039
168.064	122.77
139.457	148.993
126.346	135.882
230.045	8.34361
33.3744	1.19194
63.173	46.4858
42.91	58.4053
123.962	70.3247
27.4147	1.19194
189.519	61.9811
120.386	38.1422
45.2939	42.91
69.1328	56.0214
73.9005	315.865
38.1422	106.083
44.1019	90.5878
110.851
122.77
88.2039
94.1636
195.479
160.912
123.962
98.9314
187.135
134.247	51.7808
90.137	118.904
21.0959	97.8082
197.534	1.91781
159.178	57.5342
159.178	205.205
86.3014	172.603
84.3836	118.904
15.3425	145.753
65.2055	111.233
116.986	103.562
120.822	105.479
95.8904	97.8082
53.6986	101.644
	184.11
	199.452

## Sheet: Fig.8_f
Iso	Hypo
143.625	0
9.16754	0
30.5585	0
82.5079	0
268.915	0
287.25	21.3909
198.63	0
79.4521	0
9.16754	0
91.6754	0
36.6702	39.726
36.6702	27.5026
18.3351	0
336.143	0
168.072	9.16754
42.7819	30.5585
79.4521	33.6143
100.843	168.072
33.6143	0
0	3.05585
0
64.1728
116.122
51.9494
110.011
168.072
55.0053
116.122
165.016
105.842	33.677
62.543	19.244
48.11	24.055
144.33	0
134.708	0
192.44	182.818
134.708	110.653
101.031	0
24.055	19.244
43.299	86.5979
125.086	19.244
163.574	0
81.7869	76.9759
38.488	19.244
	0
	0

## Sheet: Fig.8_g
Iso	Hypo
37.9085	0
0	0
47.3856	0
0	0
85.2941	0
66.3399	0
142.157	0
217.974	0
0	0
0	0
0	0
0	0
0	0
170.588	0
161.111	75.817
94.7712	85.2941
18.9542	0
28.4314	350.654
0	85.2941
66.3399	265.359
274.837
85.2941
0
94.7712
540.196
151.634
94.7712
0
521.242
155.556	129.63
285.185	207.407
0	0
0	0
285.185	181.481
0	414.815
207.407	25.9259
207.407	674.074
0	0
259.259	259.259
0	544.444
0	751.852
0	311.111
0	570.37
	0
	0

## Sheet: Fig.8_h
Iso	Hypo
24.618	204.329
0	147.708
39.3888	605.603
76.3158	182.173
108.319	253.565
39.3888	290.492
64.0068	280.645
354.499	17.2326
61.545	2.4618
56.6214	96.0102
59.0832	88.6248
226.486	123.09
41.8506	2.4618
76.3158	128.014
71.3922	51.6978
34.4652	41.8506
73.854	88.6248
64.0068	425.891
51.6978	196.944
73.854	115.705
157.555
179.711
88.6248
128.014
174.788
157.555
187.097
110.781
118.166
152.727	54.5455
83.6364	181.818
3.63636	167.273
265.455	3.63636
160	83.6364
156.364	192.727
32.7273	240
54.5455	130.909
10.9091	261.818
54.5455	109.091
127.273	105.455
105.455	94.5455
120	83.6364
72.7273	98.1818
	349.091
	378.182

## Sheet: suppl.Fig.8_c
Iso	Hypo
64.0194	172.416
64.0194	278.63
43.6496	392.119
61.8369	362.292
50.197	76.3868
110.579	302.637
157.866	232.798
53.8345	368.839
63.2919	174.598
102.577	164.413
93.1191	255.35
158.594	376.114
120.764	445.226
162.958	443.771
157.866	205.881
24.0073	240.073
31.2822	180.418
77.8418	82.9342
133.859	158.594
102.577	205.881
130.221	360.837
196.423	175.326
131.676
106.942
132.031	92.287
174.47	45.133
84.2034	146.177
20.2088	227.012
74.099	84.8771
39.0704	34.355
27.6187	120.579
82.8562	86.2243
167.733	149.545
22.9033	150.893
43.7858	151.566
76.1199	66.0155
190.637	132.705
238.464	136.746
173.122	59.2792
64.6682	33.0077
51.8693	29.6396
184.574	71.4045
65.3419	127.989
86.2243	87.5716

## Sheet: suppl.Fig.8_d
Iso	Hypo
86.4865	0
21.6216	0
43.2432	43.2432
64.8649	194.595
108.108	172.973
64.8649	21.6216
21.6216	0
129.73	259.459
151.351	518.919
389.189	259.459
64.8649	313.514
151.351	108.108
151.351	216.216
129.73	86.4865
194.595	108.108
21.6216	367.568
21.6216	194.595
64.8649	129.73
43.2432	43.2432
86.4865	0
86.4865	0
108.108	21.6216
43.2432
151.351
29.7398	59.4796
44.6097	104.089
141.264	118.959
104.089	74.3494
59.4796	29.7398
44.6097	104.089
29.7398	89.2193
178.439	74.3494
156.134	237.918
104.089	297.398
29.7398	178.439
44.6097	74.3494
89.2193	312.268
89.2193	74.3494
141.264	163.569
89.2193	104.089
118.959	29.7398
178.439	59.4796
178.439	133.829
148.699	267.658

## Sheet: suppl.Fig.8_e
Iso	Hypo
89.4704	70.2135
42.9577	113.467
51.5492	202.642
42.9577	204.123
44.439	58.6594
63.9921	127.392
72.2874	94.8031
114.653	232.564
90.6555	153.166
154.055	158.499
101.913	215.085
138.057	190.791
128.577	301.889
136.576	207.678
148.722	106.95
69.621	227.527
52.7342	126.207
69.9173	84.434
88.8779	83.249
133.021	83.8415
118.8	148.13
177.163	85.6191
103.098
165.905
42.036	53.0019
55.1951	38.1979
107.283	78.9546
93.5758	110.025
87.5445	51.7226
68.9025	36.3703
45.5085	66.5265
154.254	46.0568
194.097	80.2339
114.777	105.273
56.4745	122.27
80.965	67.9887
108.745	98.5105
110.756	68.1714
129.215	85.7169
103.08	61.4091
128.118	57.571
113.68	101.252
96.1345	60.3125
109.659	73.1061

## Sheet: suppl.Fig.8_f
Iso	Hypo
112.949	0
31.4889	0
59.555	70.5077
10.2681	38.3343
13.6908	0
15.0599	0
0	0
175.927	91.0439
99.943	13.0063
115.003	112.265
121.164	151.968
122.533	40.3879
126.64	171.82
116.372	23.9589
147.176	10.9527
131.432	123.902
75.984	12.3217
56.1323	49.2869
67.7695	24.6435
169.082	0
121.848	2.73816
175.927	27.3816
95.1512
238.905
0	36.2538
2.54412	28.3034
100.175	40.07
130.386	68.3734
108.443	41.9781
94.1326	30.5295
58.1969	33.7097
186.357	24.4872
211.798	22.8971
156.782	51.5185
64.2391	103.673
93.8146	68.3734
74.7337	41.342
50.5645	36.8898
98.2668	83.9561
124.026	66.4653
175.863	80.1399
61.377	131.34
95.0867	14.6287
113.214	29.8935

[truncated: 2 more sheets: suppl.Fig.8_g, suppl.Fig.8_h]
