# Supplementary material for: Deciphering caveolar functions by syndapin III KO-mediated impairment of caveolar invagination
Source: eLife. 2017 Dec 5;6:e29854. doi: 10.7554/eLife.29854 (PMC5716666; doi:10.7554/eLife.29854)
Supplement: Figure 9—source data 1. [file elife-29854-fig9-data1.xlsx]

## Sheet: Fig.9_c
WT	KO
219.167	377.829
445.719	384.589
399.8	558.93
183.701	552.637
256.323	469.042
123.767	446.343
241.581	393.768
201.954	211.081
107.75	468.262
287.213	378.635
350.605	541.717
244.571
333.002
167.554
232.87
248.289
343.559
321.951
192.958
356.195
185.599
359.29
263.812	512.569
390.075	476.141
364.906	598.166
174.783	505.652
	341.739
	370.392
	342.779
	709.765
	447.695
521.721	450.399
354.219	542.289
319.975	257.571
287.759	223.405
419.301	486.281
456.717	415.323
424.762	507.446
318.779	441.949
191.736	175.407
281.441	432.796
249.979
216.021
264.332
356.793
358.978
	507.368
	529.782
	323.745
	338.878
	453.909
	209.183
	470.446
	431.054
	443.535
	461.606
	473.878
	410.435
	241.867
	397.096
	603.288
	709.323
	667.694
	636.57
	572.164
	493.562
	432.536
	724.17
	734.83
	605.836
	272.704
	258.82
	769.074
	361.37
	505.834
	555.263
	335.472
	689.171
	479.209
	658.776
	563.584
	367.818
	696.53
	505.106
	643.435
	465.87
	432.146
	634.178
	621.905
	539.584
	460.852
	407.288
	217.945
	651.079
	477.415
	286.303
	399.748
	462.906
	682.931
	542.263
	370.418
	440.856
	450.243
	222.001
	433.056
	369.326
	214.877
	269.194
	261.056
	318.623
	306.844
	312.097
	302.684
	433.238
	460.124
	266.1
	275.903
	323.719
	264.956
	249.433
321.509	179.957
337.968	221.923
298.16	386.357
294.182	480.951
487.399	301.8
417.845	159.988
271.17	167.736
292.596	161.444
118.021	358.952
184.923	180.035
131.49	488.777
123.039	443.743
225.33	141.631
225.356
258.456	368.832
65.992	468.054
83.543	364.698
71.478	474.685
63.236	550.687
151.797	592.186
196.234	328.972
188.381	241.164
114.251	355.103
97.896	433.836
387.371	409.265
198.574	407.132
231.856	817.073
407.288	344.209
231.908	448.631
	395.432
	369.872
354.843
332.144
268.232
441.143
279.673	638.26
481.497	509.189
151.797	642.421
468.47	400.996
205.1	430.534
224.836	777.785
184.533	702.588
180.555	737.066
323.069	584.645
198.34	638.546
308.873	374.995
267.088	354.323
195.272	432.016
295.378	388.983
297.562	336.486
164.434	356.481
269.142	561.53
231.076	426.114
290.905	407.47
263.474	531.524
319.377	506.432
300.266	561.946
373.798	424.788
212.511	355.519
133.882
372.68	444.185
486.567	463.114
555.627	348.889
273.51	271.534
265.112	384.329
453.441	495.798
	371.458
618.161	566.73
518.341	450.711
180.347	394.366
161.366	425.386
554.561	420.263
341.921	128.084
575.155	273.9
610.491	260.926
486.411	402.218
470.264	352.685
514.831	409.213
311.161	433.082
704.33	167.684
	359.888
867.776	532.876
456.483	447.071
512.153	458.044
295.274	319.923
350.319	566.652
278.113	333.262
607.397	347.225
593.694	539.35
133.492
226.474	442.079
457.706	403.024
325.436	469.406
483.785	642.655
460.124	312.227
455.261	165.942
608.385	219.921
149.509	304.478
400.71	248.549
698.272	225.824
646.529	280.037
809.845	300.604
321.379	243.739
	124.573
502.922	167.684
400.528	291.998
322.289	264.722
328.426	255.803
624.792	186.353
605.264	208.247
709.349	239.994
555.341	212.615
626.352	376.867
316.179	285.991
334.926
548.009	269.246
573.516	247.509
492.236	212.979
541.041	357.469
314.827	204.866
224.601	156.113
310.849	226.656
355.415	153.097
451.205	253.177
383.367	499.542
205.074	223.561
271.56	334.016
327.49	368.676
521.513	273.926
225.512	380.195
252.293	208.741
346.913	365.01
422.785	248.159
	153.669
	365.062
630.148	289.423
418.417	399.046
669.566	335.55
450.243	353.725
459.084	317.115
611.453	275.175
289.267	263.292
541.379
303.646	294.91
458.46	310.355
305.492	494.81
270.468	293.22
503.156	315.555
272.912	196.78
191.398	288.331
409.239	102.706
226.864	286.771
311.187	309.991
680.383	214.305
406.69	135.754
370.002	205.776
491.664	328.192
361.162	449.853
510.905	192.1
500.296	174.991
	370.86
528.924	307.911
575.701	293.298
647.387	382.067
630.746	234.43
600.454	244.259
473.359	244.857
598.374	368.364
402.01	246.677
312.643	249.095
637.454	234.248
293.428	195.35
279.829	213.395
502.064	243.141
546.709	218.959
691.096	192.906
448.371	115.603
	167.788
351.047	474.503
384.251	446.525
295.04	434.98
397.876	469.302
548.971	270.676
340.516	431.964
459.344	560.49
378.817	242.699
435.058	304.192
254.971	306.09
495.408	514.337
515.689	275.799
468.6	191.293
511.217	340.49
	287.577
266.568	402.634
476.869	355.961
398.838	454.585
355.753	417.221
221.611	165.292
530.458	112.431
493.38	149.769
548.347	190.357
559.84	297.094
410.071	283.781
687.741	143.295
107.568	647.621
157.725	260.042
523.723	333.626
423.539	327.984
501.856	244.415
286.511	299.486
188.251	447.851
548.633
437.71	416.545
343.871	273.614
379.285	311.161
361.084	395.354
420.081	405.208
260.718	250.109
	433.654
567.848	274.447
611.635	355.103
493.12	183.779
329.466	267.348
533.76	273.718
731.606	233.78
435.448	249.667
613.637	239.682
630.928	343.403
628.718	316.179
186.925	217.113
379.701	307
352.373	295.378
280.141	443.171
253.697	256.817
474.581	316.985
207.726	386.513
182.063	290.229
369.508	318.831
330.974	156.685
314.645	253.333
386.669	364.49
375.905	278.139
255.335	511.789
	342.051
	300.682
	212.641
	154.891
	778.721
	474.607
	443.457
	487.451
	382.821
	317.687
	356.169
	357.443
	370.522
	436.098
	414.699
	407.809
	177.851
	370.548
	475.543
	628.64
	283.573
	256.843
	329.414
	306.688
	376.165
	250.083
	165.63
	197.144
	270.468
	374.917
	271.95
	340.386
	444.965
	381.209
	435.214
	168.412
	158.766
	212.407
	273.978
	353.101
	290.645

## Sheet: Fig.9_d
WT	KO
5.6495	5.53282
6.00859	5.66045
7.43687	6.4116
6.65205	5.4379
6.20877	6.26656
7.64389	6.78349
5.36585	7.02663
7.87014

## Sheet: Fig.9_e
WT	KO
5.70793	6.11779
6.21809	6.85254
5.72248	5.62441
8.1058	5.5788
6.45607	6.06807
7.39104	5.88043
6.81004	7.60341
6.9116	5.10204
	5.79337

## Sheet: Fig.9_h
WT	KO
1844.68	1698.2
2047.06	1329.6
1996.95	1330.21
1044	1590.98
1791.05	1899.99
1492.71	1584.37
1035.8	1446.16
	1873.89
	1817.2

## Sheet: Fig.9_o
WT	KO
226.286	50.2857
113.143	0
50.2857	0
56.5714	0
100.572	0
50.2857	56.5714
169.714	0
56.5714	0
100.572	0
75.4286	56.5714
100.572	0
200	0
50	0
50	0
100	0
200	100
150	0
100	0
50	50
50	0
50	0

## Sheet: Fig.9_p
WT	KO
341.38	75.8621
170.69	75.8621
37.9311	0
85.3449	0
75.8621	0
37.9311	0
85.3449	256.035
0	0
37.9311	0
113.793	85.3449
113.793	0
117.647	117.647
176.471	117.647
0	0
58.8236	0
58.8236	58.8236
176.471	0
117.647	0
58.8236	117.647
117.647	0
117.647	0

## Sheet: Fig.9_q
WT	KO
145.904	41.9593
141.613	100.13
93.4547	128.739
40.7672	138.275
96.3156	54.3563
58.1708	122.302
154.486	96.554
36.4759	128.739
98.2228	106.805
121.11	85.8257
113.481	88.6866
116.326	112.245
100	91.8367
106.122	69.3877
81.6326	122.449
100	130.612
116.326	97.9592
95.9184	75.5102
100	61.2245
97.9592	71.4286
85.7143	55.102

## Sheet: Fig.9_r
WT	KO
1.06653	0.652945
1.19904	0.488361
1.43479	1.00254
0.406388	0.880518
1.21487	1.27269
0.678378	0.849456
0.517538	0.773722
0.768619	0.768916
1.09854	1.19515
2.27665	1.7062
0.352658	1.85181
0.986	1.00971

## Sheet: Fig.9_s
WT	KO
88.3929	35.3571
159.107	0
62.8571	0
70.7143	0
141.429	0
51.0714	88.3929
274.018	0
79.5536	0
31.4286	0
51.0714	70.7143
90.3572	0
145.299	0
102.564	0
59.8291	0
25.641	0
170.94	34.188
222.222	0
102.564	0
51.282	17.094
59.8291	0
59.8291	0

## Sheet: Fig.9_t
WT	KO
122.981	118.427
0	54.6584
63.7681	0
81.9876	0
109.317	0
36.4389	0
266.46	286.957
0	0
91.0973	0
200.414	143.478
127.536	0
126.761	183.099
211.268	84.507
0	0
169.014	0
70.4225	70.4225
56.338	0
56.338	0
70.4225	70.4225
98.5915	0
140.845	0
