# Supplementary material for: Deciphering caveolar functions by syndapin III KO-mediated impairment of caveolar invagination
Source: eLife. 2017 Dec 5;6:e29854. doi: 10.7554/eLife.29854 (PMC5716666; doi:10.7554/eLife.29854)
Supplement: Figure 10—source data 1. [file elife-29854-fig10-data1.xlsx]

## Sheet: Fig.10_c
wt nr.	deep	shallow	invag.struct.	total	deep	shallow	flat	invag structure	total	deep	shallow	flat	invag structure	total	area [µm]
39_mouse_muscle_WT_aCav3_10_aSdp3_1502	6	3	1	10	2	1		0	3	2	1	0	0	3	3.27
39_mouse_muscle_WT_aCav3_10_aSdp3_1504	6	5	1	12	1	1		0	2	1	1	0	0	2	3.27
39_mouse_muscle_WT_aCav3_10_aSdp3_1506	0	3	0	3	0	1		0	1	0	1	0	0	0	3.27
39_mouse_muscle_WT_aCav3_10_aSdp3_1508	1	3	0	4	0	0		0	0	0	0	0	0	0	3.27
39_mouse_muscle_WT_aCav3_10_aSdp3_1512	1	3	0	4	1	2		0	3	1	2	0	0	3	3.27
39_mouse_muscle_WT_aCav3_10_aSdp3_1514	0	4	0	4	0	2		0	2	0	2	0	0	2	3.27
39_mouse_muscle_WT_aCav3_10_aSdp3_1516	3	4	0	7	2	1		0	3	2	1	0	0	3	3.27
39_mouse_muscle_WT_aCav3_10_aSdp3_1518	4	3	0	7	2	1		0	3	2	0	0	0	2	3.27
39_mouse_muscle_WT_aCav3_10_aSdp3_1520	1	2	0	3	0	0		0	0	0	0	0	0	0	3.27
39_mouse_muscle_WT_aCav3_10_aSdp3_1522	0	6	0	6	0	1		0	0	0	1	0	0	1	3.27
39_mouse_muscle_WT_aCav3_10_aSdp3_1524	0	5	0	5	0	2		0	2	0	2	0	0	2	3.27
39_mouse_muscle_WT_aCav3_10_aSdp3_1526	6	4	0	10	2	0		0	2	2	0	0	0	2	3.27
39_mouse_muscle_WT_aCav3_10_aSdp3_1528	0	0	0	0	0	0		0	0	0	0	0	0	0	3.27
39_mouse_muscle_WT_aCav3_10_aSdp3_1530	3	3	0	6	2	0		0	2	2	0	0	0	2	3.27
39_mouse_muscle_WT_aCav3_10_aSdp3_1532	2	2	0	4	1	1		0	2	1	1	0	0	2	3.27
39_mouse_muscle_WT_aCav3_10_aSdp3_1534	1	3	0	4	0	0		0	0	0	0	0	0	0	3.27
39_mouse_muscle_WT_aCav3_10_aSdp3_1536	2	3	0	5	0	0		0	0	0	0	0	0	0	3.27
39_mouse_muscle_WT_aCav3_10_aSdp3_1538	1	6	0	7	0	1		0	1	0	1	0	0	1	3.27
39_mouse_muscle_WT_aCav3_10_aSdp3_1539	3	7	0	10	3	3		0	6	3	2	0	0	5	3.27
39_mouse_muscle_WT_aCav3_10_aSdp3_1541	8	6	0	14	2	2		0	4	2	2	0	0	4	3.27
39_mouse_muscle_WT_aCav3_10_aSdp3_1543	4	5	1	10	0	3		1	4	0	3	0	0	3	3.27
39_mouse_muscle_WT_aCav3_10_aSdp3_1545	4	5	1	10	0	2		1	3	0	2	0	1	3	3.27
39_mouse_muscle_WT_aCav3_10_aSdp3_1547	9	6	0	15	4	0		0	4	4	0	0	0	4	3.27
39_mouse_muscle_WT_aCav3_10_aSdp3_1549	3	8	0	11	2	3		0	5	2	3	0	0	5	3.27
Bilder n=24
91_mouse_muscle_Sdp3_WT_aCav3_10_aSdp3_15__02	2	6	0	8	0	1		0	1	0	1	0	0	1	3.27
91_mouse_muscle_Sdp3_WT_aCav3_10_aSdp3_15__04	1	3	0	4	0	0		0	0	0	0	0	0	0	3.27
91_mouse_muscle_Sdp3_WT_aCav3_10_aSdp3_15__08	1	6	0	7	0	0		0	0	0	0	0	0	0	3.27
91_mouse_muscle_Sdp3_WT_aCav3_10_aSdp3_15__10	1	2	0	3	0	0		0	0	0	0	0	0	0	3.27
91_mouse_muscle_Sdp3_WT_aCav3_10_aSdp3_15__12	5	9	0	14	0	0	0	0	0	0	0	0	0	0	3.27
91_mouse_muscle_Sdp3_WT_aCav3_10_aSdp3_15__14	4	9	0	13	0	0		0	0	0	0	0	0	0	3.27
91_mouse_muscle_Sdp3_WT_aCav3_10_aSdp3_15__16	5	11	0	16	1	0		0	1	1	0	0	0	1	3.27
91_mouse_muscle_Sdp3_WT_aCav3_10_aSdp3_15__18	4	7	0	11	0	0		0	0	0	0	0	0	0	3.27
91_mouse_muscle_Sdp3_WT_aCav3_10_aSdp3_15__20	5	7	0	12	0	0		0	0	0	0	0	0	0	3.27
91_mouse_muscle_Sdp3_WT_aCav3_10_aSdp3_15__24	1	15	0	16	0	1		0	1	0	1	0	0	1	3.27
91_mouse_muscle_Sdp3_WT_aCav3_10_aSdp3_15__26	2	7	0	9	0	3		0	3	0	3	0	0	3	3.27
91_mouse_muscle_Sdp3_WT_aCav3_10_aSdp3_15__28	2	5	0	7	1	0		0	1	1	0	0	0	1	3.27
Bilder n=12	101	186	4	291					59					56	117.72

## Sheet: Fig.10_d
WT	KO
0.30581	0
0	0
0	0
0	0
0	0
0	0
0	0
0	0
0	0.304878
0	0
0	0
0	0
0	0
0	0
0
0	0
0	0.304878
0	0
0	0
0	0
0.30581	0.304878
0
0
0
0
0
0
0
0
0
0
0
0
0
0
0

## Sheet: Fig.10_g
Pearson
0.49
0.4
0.52
0.38
0.23
0.33
0.31
0.11
0.3
0.32
0.38
0.29
0.08
0.27
0.09
0.39
0.39
1
0.36
0.35
0.35
0.33
0.33
0.33
0.08
0.33
0.04
0.49
0.47
0.21
0.22
0.45
0.23
0.32
0.03
0.43
0.43
0.39
0.37
0.29
0.29
0.29
0.28
0.27
0.27
-0.05
0.38
0.08
0.33
0.26
0.25
0.13
0.14
0.01
0.22
0.2
0.43
0.39
0.39
0.16

## Sheet: Fig.10_h
WT	KO
20.319	55.593
21.396	46.857
11.26	29.767
25.581	31.084
21.115	31.713
28.839	26.783
25.184	38.163
11.644	52.296
10.699	24.536
22.648	31.84
25.022	30.503
15.923	29.442
12.977	34.366
14.208	53.53
29.082	61.659
22.467	22.107
24.835	33.145
24.849	31.85
22.502	61.306
17.323	37.299
29.311	39.792
28.731	58.302
24.68	24.508
15.714	43.331
19.408	22.193
20.981	26.522
16.715	25.743
15.477	38.017
25.374	58.302
21.975	31.909
19.007	7.939
31.434	12.235
11.395	13.512
25.594	23.529
14.212	20.41
15.515	20.378
21.437	9.795
14.771	18.105
23.509	21.291
28.634	20.4
22.683	14.685
17.201	15.25
23.844	18.297
26.577	9.317
24.472	29.985
17.338	13.994
22.058	21.974
11.58	12.647
28.542	21.953
26.469	13.698
30.079	21.953
11.533	17.536
13.592	17.924
13.608	19.938
25.261	18.314
24.916	7.57
20.061	21.678
34.607	15.866
20.304	16.708
20.225	7.847
10.469	28.711
11.632	29.029
12.414	23.706
11.801	37.416
13.747	33.072
17.4	39.857
20.421	37.15
23.804	27.248
22.742	40.046
16.81	17.334
10.66	30.328
12.4	22.714
16.227	37.101
12.083	26.51
12.311	24.861
16.269	21.58
16.441	22.989
12.539	14.417
11.461	26.496
9.343	21.356
13.993	21.796
15.058	32.363
13.208	13.882
12.392	20.559
16.928	47.89
20.624	25.984
13.876	25.653
13.224	12.969
12.317	31.037
14.334	20.149
26.591	55.519
14.877	40.476
35.293	50.745
22.592	65.971
36.217	62.193
27.108	39.351
23.584	67.481
30.792	24.876
15.091	64.665
17.914	27.691
38.209	50.382
34.267	34.557
18.043	41.399
25.085	59.376
26.011	31.309
33.335	67.129
16.576	45.763
23.012	74.188
36.371	84.944
17.276	77.527
60.842	35.479
29.538	57.291
133.875	53.11
45.999	50.535
65.505	57.112
69.193	35.128
56.447	37.009
92.436	49.285
48.242	49.592
54.462	29.201
58.916	45.88
73.641	45.253
71.574	39.575
61.247	52.874
64.158	60.604
90.133	36.384
100.142	42.971
84.667	38.673
83.175	68.434
81.095	51.026
79.503	45.993
80.232	43.598
71.989	39.001
50.033	59.732
76.527	45.071
75.089	43.759
86.152	58.03
93.388	59.082
69.945	41.48
59.471	38.052
27.909	15.892
39.064	14.387
31.587	18.032
24.592	30.087
24.283	47.002
28.58	19.388
32.215	15.699
31.022	15.767
38.032	14.619
26.823	14.949
19.463	18.841
28.62	15.347
32.599	21.717
27.886	11.846
29.474	18.396
33.45	13.158
39.236	22.076
24.118	17.832
37.527	24.929
18.641	20.075
18.106	29.073
17.631	15.472
17.688	18.116
31.469	15.43
46.336	29.015
43.537	17.789
37.291	15.642
40.877	24.212
42.205	20.295
31.768	19.32
24.615	32.841
24.255	23.648
27.664	21.066
33.207	21.035
39.765	14.62
27.3	26.697
30.939	23.202
21.977	21.88
38.481	36.728
31.589	53.742
17.381	38.95
20.161	27.483
22.23	20.491
25.431	47.389
22.453	19.064
25.217	18.719
17.603	15.347
22.373	19.791
16.158	17.635
14.613	17.367
17.695	27.02
19.545	14.328
15.772	28.447
17.005	31.664
19.3	26.153
22.763	38.107
29.535	20.831
16.794	18.64
18.298	23.828
19.138	23.225
25.617	28.846
28.876	31.405
35.167	32.945
30.935	29.82
21.965	22.753
30.866	29.242
36.861	31.633
29.526	29.828
69.246	25.57
130	35.064
25.873	25.826
21.183	21.873
34.452	17.667
33.304	19.968
20.677	18.045
29.296	19.974
33.38	27.064
34.103	22.763
46.885	31.532
30.753	34.972
40.772	29.754
65.422	21.66
40.304	17.146
35.208	22.194
35.656	19.461
24.486	28.933
33.826	33.087
28.344	24.42
49.126	27.814
69.978	31.696

## Sheet: Fig.10_i
WT	KO
7.01	5.415
8.352	7.588
8.332	3.727
6.869	6.944
13.176	5.161
13.943	3.921
9.116	4.516
9.266	3.488
7.881	6.803
8.126	5.234
7.967	5.807
7.093	5.481
8.305	7.276
10.642	4.258
6.876	4.707
10.304	6.769
8.803	5.107
6.994	5.341
7.936	4.453
7.685	5.748
8.7338	5.3872
12.694	2.469
8.006	1.95
8.948	2.225
7.554	2.126
16.549	2.52
7.701	2.813
7.669	2.399
6.925	2.518
7.922	2.077
12.423	2.727
9.488	3.338
6.441	2.307
10.313	3.629
8.722	3.456
6.586	2.055
7.763	3.314
7.414	4.174
7.801	2.396
13.474	3.874
7.965	2.82
7.495	5.614
6.972	3.591
5.696	2.989
5.874	3.039
7.643	5.827
6.959	6.334
6.133	3.17
9.584	2.77
5.71	3.117
6.021	5.001
7.696	4.199
7.192	4.176
6.593	3.03
6.827	3.524
6.374	3.524
6.583	3.993
6.587	4.407
7.452	2.891
7.886	3.797
7.009	3.389
2.232	11.774
3.475	9.588
2.899	15.263
5.041	8.066
3.184	8.807
2.581	13.771
3.041	5.986
2.217	10.662
4.152	16.778
3.315	11.583
2.454	10.726
3.158	5.816
2.658	11.414
2.713	11.166
3.729	7.162
2.956	16.024
2.664	10.577
2.735	11.757
2.956	7.647
3.04	11.927
10.925	16.642
8.888	16.709
10.764	19.996
7.853	17.532
15.306	20.702
8.117	17.761
9.073	16.936
15.206	16.192
11.129	17.23
9.449	20.086
11.933	16.348
6.849	17.84
8.026	20.061
9.86	19.799
7.173	19.915
9.979	15.279
7.458	19.246
9.656	17.165
11.341	17.078
8.898	19.906
11.43	10.021
11.083	10.409
13.684	9.443
11.603	9.511
11.676	9.562
9.665	8.862
14.925	8.903
11.02	8.952
11.602	8.161
12.337	7.715
11.142	9.646
9.231	10.107
15.948	10.679
13.483	10.677
9.013	10.187
10.468	8.666
11.036	9.214
12.956	8.251
12.481	9.74
9.216	9.965
12.243	15.008
8.861	16.504
10.89	14.296
11.817	15.934
10.405	15.971
9.891	14.901
9.075	12.291
9.272	10.872
9.237	10.639
9.921	11.216
9.186	10.47
11.742	12.111
9.873	14.15
8.741	15.563
8.083	11.657
8.004	11.067
7.774	11.237
7.918	10.047
10.116	14.65
11.836	10.891
8.832	18.151
10.821	18.038
11.421	19.951
8.899	18.145
12.98	14.349
10.44	14.989
10.291	19.551
10.018	17.776
8.154	16.971
9.022	16.049
10.948	11.957
11.667	12.487
12.76	18.866
10.625	15.542
10.365	14.729
10.087	13.795
11.793	13.831
11.816	13.559
10.073	16.196
12.061	15.509

## Sheet: Fig.10_j
WT	KO
12.659	6.295
12.346	6.789
11.29	6.25
13.421	6.062
10.725	6.069
12.018	6.168
11.629	6.009
14.646	5.921
19.538	5.459
9.968	5.604
	7.448
7.61	5.757
6.078	6.034
10.105	6.978
8.143	7.028
9.155	7.463
	9.292
	12.68
	8.912
8.29	8.59
9.141
7.31
9.527	11.489
9.607	15.033
9.479	24.226
7.895	14.277
8.147	11.79
8.174	18.468
7.671	19.28
	19.572
	12.172
9.2	10.92
8.242
8.162
8.669	8.457
7.263	9.689
8.338	7.158
7.537	8.881
8.524	8.09
9.332	9.383
7.874	8.231
	9.594
11.437	8.609
12.906	10.636
11.513
11.527
11.657	13.844
8.698	13.063
11.328	12.238
9.959	12.166
12.775	13.509
14.983	10.597
	9.726
	10.384
8.918	12.132
9.836	14.436
11.619
10.236
10.284	8.583
7.516	8.154
7.025	10.492
8.408	10.556
7.391	9.13
7.299	7.687
	7.501
8.029	11.304
11.758	8.597
10.983	9.951
10.113
9.167

## Sheet: Fig.10_k
WT	KO
0.590118	0.956842
1.20539	0.854886
0.940608	1.09177
0.902078	0.96297
1.35983	0.698402
1.00197	1.08539
0.525618	0.837327
1.33301	0.859205
0.804881	0.901493
0.651916	1.17177
1.67726	1.1806
1.00732	1.60606

## Sheet: Fig.10_l
WT	KO
118.091	59.0452
126.884	91.7085
104.271	74.1206
95.4774	86.6834
138.191	79.1457
62.8141	104.271
131.91	136.935
123.116	96.7337
100.502	74.1206
87.9397	104.271
109.296	133.166
121.859	43.9699
140.703	114.322
90.4523	168.342
54.0201	98.5263
26.3819	65.6842
111.809	122.526
57.7889	109.895
76.6332	44.2105
95.4774	107.368
116.834
109.296
120.603
97.9899
81.6583
80.8421
65.6842
141.474
94.7368
90.9474
114.947
82.1053
74.5263
122.526
118.737
108.632
104.842

## Sheet: Fig.10_n
%
33.33
52.5
13.24
37.5
25.53
36.73
26.26

## Sheet: Fig.10_o
WT	KO
241.935	40.3226
241.935	0
0	0
40.3226	0
0	0
40.3226	0
0	40.3226
120.968	40.3226
161.29	40.3226
40.3226	40.3226
0	0
0	0
241.935	40.3226
0	80.6452
80.6452	85.7143
80.6452	0
40.3226	42.8571
80.6452	85.7143
0	0
120.968	85.7143
322.581
80.6452
161.29
282.258
120.968
0
42.8571
42.8571
42.8571
214.286
128.571
214.286
171.429
214.286
42.8571
85.7143
0

[truncated: 5 more sheets: Fig.10_p, Fig.10_q, Fig.10_r, Fig.10_s, Fig.10_t]
